# Supplementary material for: SARS-CoV-2 antibody immunoassays in serial samples reveal earlier seroconversion in acutely ill COVID-19 patients developing ARDS
Source: PLoS One. 2021 May 13;16(5):e0251587. doi: 10.1371/journal.pone.0251587 (PMC8118560; doi:10.1371/journal.pone.0251587)
Supplement: S1 Data — (XLSX) [file pone.0251587.s016.xlsx]

## Sheet: PCR positive clinical cohort
subject	age	sex	roche_ab_value	roche_ab_status	s_igg_value	s_igg_status	n_igg_value	n_igg_status	s_iga_symbol	s_iga_value	s_iga_status	ards	immunosuppression	sepsis	death	sampling day	PCR day
A	60	M	0.0714	0	0.1	0	0.09	0		0.37	0	1	1	1	1	7	3
A	60	M	0.0849	0	0.09	0	0.08	0		0.39	0	1	1	1	1	8	3
A	60	M	0.351	0	0.16	0	0.31	0		0.74	0	1	1	1	1	9	3
A	60	M	2.89	1	0.48	0	2.1	1		2.09	1	1	1	1	1	11	3
A	60	M	4.21	1	2.86	1	3.63	1		4.33	1	1	1	1	1	12	3
A	60	M	5.96	1	3.77	1	4.11	1		9.96	1	1	1	1	1	13	3
A	60	M	6.6	1	5.9	1	4.6	1	>	12	1	1	1	1	1	14	3
A	60	M	4.81	1	7.09	1	4.37	1	>	12	1	1	1	1	1	15	3
A	60	M	4.56	1	7.55	1	4.61	1	>	12	1	1	1	1	1	16	3
A	60	M	3.45	1	7.49	1	4.22	1	>	12	1	1	1	1	1	17	3
A	60	M	2.62	1	7.69	1	4.67	1	>	8	1	1	1	1	1	18	3
A	60	M	2.3	1	7.5	1	4.49	1	>	8	1	1	1	1	1	19	3
A	60	M	2.1	1	7.42	1	4.29	1	>	8	1	1	1	1	1	20	3
A	60	M	1.9	1	7.82	1	4.06	1	>	8	1	1	1	1	1	21	3
A	60	M	1.86	1	7.57	1	4.15	1	>	8	1	1	1	1	1	22	3
A	60	M	1.74	1	8.01	1	4.01	1		7.68	1	1	1	1	1	23	3
A	60	M	1.65	1	7.56	1	4.01	1		7.7	1	1	1	1	1	24	3
A	60	M	1.29	1	7.36	1	3.43	1		7.21	1	1	1	1	1	27	3
AA	69	F	0.0585	0	0.05	0	0.04	0		0.21	0	1	1	1	0	8	1
AA	69	F	0.108	0	0.07	0	0.06	0		0.33	0	1	1	1	0	12	1
AA	69	F	0.126	0	0.09	0	0.06	0		0.28	0	1	1	1	0	13	1
AA	69	F	0.14	0	0.05	0	0.05	0		0.23	0	1	1	1	0	15	1
AA	69	F	0.344	0	0.06	0	0.04	0		0.27	0	1	1	1	0	18	1
AA	69	F	0.493	0	0.05	0	0.04	0		0.26	0	1	1	1	0	19	1
AA	69	F	0.593	0	0.07	0	0.05	0		0.28	0	1	1	1	0	20	1
AA	69	F	0.619	0	0.1	0	0.08	0		0.54	0	1	1	1	0	21	1
AA	69	F	0.674	0	0.08	0	0.07	0		0.44	0	1	1	1	0	22	1
AA	69	F	0.703	0	0.07	0	0.06	0		0.29	0	1	1	1	0	23	1
AA	69	F	0.705	0	0.09	0	0.05	0		0.3	0	1	1	1	0	24	1
AA	69	F	0.73	0	0.09	0	0.06	0		0.26	0	1	1	1	0	26	1
AA	69	F	0.515	0	0.09	0	0.11	0		0.62	0	1	1	1	0	29	1
AA	69	F	0.463	0	0.1	0	0.06	0		0.41	0	1	1	1	0	31	1
AA	69	F	0.423	0	0.12	0	0.08	0		0.5	0	1	1	1	0	32	1
AA	69	F	0.38	0	0.06	0	0.07	0		0.41	0	1	1	1	0	33	1
AA	69	F	0.35	0	0.08	0	0.07	0		0.65	0	1	1	1	0	34	1
AA	69	F	0.194	0	0.08	0	0.05	0		0.5	0	1	1	1	0	38	1
AA	69	F	0.198	0	0.13	0	0.07	0		0.54	0	1	1	1	0	39	1
AA	69	F	0.174	0	0.07	0	0.06	0		0.2	0	1	1	1	0	41	1
AA	69	F	0.167	0	0.07	0	0.06	0		0.39	0	1	1	1	0	42	1
AA	69	F	0.158	0	0.07	0	0.05	0		0.26	0	1	1	1	0	43	1
AA	69	F	0.143	0	0.09	0	0.07	0		0.45	0	1	1	1	0	45	1
AA	69	F	0.145	0	0.09	0	0.06	0		0.31	0	1	1	1	0	46	1
AA	69	F	0.144	0	0.1	0	0.05	0		0.4	0	1	1	1	0	47	1
AA	69	F	0.138	0	0.07	0	0.04	0		0.25	0	1	1	1	0	48	1
AA	69	F	0.135	0	0.08	0	0.05	0		0.56	0	1	1	1	0	49	1
AA	69	F	0.145	0	0.09	0	0.06	0		0.49	0	1	1	1	0	50	1
AA	69	F	0.133	0	0.07	0	0.07	0		0.5	0	1	1	1	0	51	1
AA	69	F	0.132	0	0.09	0	0.07	0		0.3	0	1	1	1	0	52	1
AB	64	M	0.0839	0	0.23	0	1.01	0		0.53	0	1	0	0	0	4	3
AB	64	M	5.16	1	4.03	1	6	1		3.8	1	1	0	0	0	7	3
AB	64	M	5.07	1	5.52	1	6.01	1		6.41	1	1	0	0	0	8	3
AB	64	M	5.74	1	7.37	1	6.58	1		8.78	1	1	0	0	0	13	3
AB	64	M	7.05	1	7.84	1	6.88	1		8.42	1	1	0	0	0	14	3
AB	64	M	9.58	1	7.78	1	6.71	1		8.13	1	1	0	0	0	15	3
AB	64	M	15.5	1	7.79	1	6.3	1		7.17	1	1	0	0	0	18	3
AB	64	M	15.3	1	8.36	1	6.41	1		8.31	1	1	0	0	0	19	3
AB	64	M	18	1	7.53	1	5.45	1		7.12	1	1	0	0	0	26	3
AB	64	M	20.5	1	7.59	1	5.57	1		6.07	1	1	0	0	0	33	3
AC	79	M	5.1	1	0.06	0	0.58	0		0.5	0	0	0	0	0	8	0
AC	79	M	5.97	1	0.85	0	3.01	1		0.7	0	0	0	0	0	13	0
AC	79	M	8.06	1	1.77	1	4.23	1		1.27	1	0	0	0	0	14	0
AC	79	M	8.6	1	2.44	1	4.91	1		1.54	1	0	0	0	0	20	0
AC	79	M	9.44	1	2.49	1	4.8	1		1.46	1	0	0	0	0	21	0
AC	79	M	10.1	1	2.7	1	4.87	1		1.44	1	0	0	0	0	23	0
AC	79	M	12.8	1	2.96	1	4.45	1		1.25	1	0	0	0	0	26	0
B	32	M	0.0846	0	0.07	0	0.09	0		0.31	0	0	1	0	0	1	3
B	32	M	0.0822	0	0.09	0	0.11	0		0.42	0	0	1	0	0	2	3
B	32	M	0.105	0	0.1	0	0.12	0		0.61	0	0	1	0	0	3	3
B	32	M	0.498	0	1.88	1	3.06	1		0.61	0	0	1	0	0	4	3
B	32	M	0.105	0	0.11	0	0.14	0		0.28	0	0	1	0	0	5	3
B	32	M	0.102	0	0.08	0	0.11	0		0.3	0	0	1	0	0	6	3
B	32	M	0.101	0	0.09	0	0.12	0		0.21	0	0	1	0	0	7	3
B	32	M	0.1	0	0.09	0	0.12	0		0.19	0	0	1	0	0	8	3
B	32	M	0.0949	0	0.09	0	0.12	0		0.41	0	0	1	0	0	10	3
B	32	M	0.0963	0	0.09	0	0.14	0		0.49	0	0	1	0	0	11	3
B	32	M	0.0976	0	0.07	0	0.12	0		0.28	0	0	1	0	0	12	3
B	32	M	0.128	0	3.35	1	0.36	0		4.91	1	0	1	0	0	13	3
B	32	M	5.61	1	0.09	0	2.07	1		1.55	1	0	1	0	0	16	3
B	32	M	10.7	1	1.34	1	7.01	1	>	8	1	0	1	0	0	17	3
B	32	M	11.2	1	1.26	1	7.2	1	>	8	1	0	1	0	0	25	3
B	32	M	10.7	1	1.34	1	7.01	1	>	8	1	0	1	0	0	26	3
C	43	M	0.0508	0	0.1	0	0.08	0		0.18	0	1	1	0	0	2	0
C	43	M	0.074	0	0.12	0	0.11	0		0.37	0	1	1	0	0	3	0
C	43	M	0.0697	0	0.1	0	0.09	0		0.35	0	1	1	0	0	4	0
C	43	M	0.0702	0	0.12	0	0.11	0		0.23	0	1	1	0	0	5	0
C	43	M	0.07	0	0.13	0	0.1	0		0.16	0	1	1	0	0	6	0
C	43	M	0.0731	0	0.11	0	0.1	0		0.13	0	1	1	0	0	7	0
C	43	M	0.0713	0	0.12	0	0.11	0		0.12	0	1	1	0	0	8	0
C	43	M	0.0727	0	0.11	0	0.1	0		0.1	0	1	1	0	0	9	0
C	43	M	0.071	0	0.14	0	0.11	0		0.12	0	1	1	0	0	10	0
C	43	M	0.0688	0	0.08	0	0.09	0		0.18	0	1	1	0	0	11	0
C	43	M	0.0706	0	0.09	0	0.14	0		0.27	0	1	1	0	0	12	0
C	43	M	0.0685	0	0.17	0	0.14	0		0.26	0	1	1	0	0	13	0
C	43	M	0.0688	0	0.11	0	0.11	0		0.19	0	1	1	0	0	14	0
C	43	M	0.0727	0	0.09	0	0.09	0		0.24	0	1	1	0	0	15	0
C	43	M	0.0843	0	0.1	0	0.1	0		0.36	0	1	1	0	0	16	0
C	43	M	0.0655	0	0.15	0	0.14	0		0.17	0	1	1	0	0	17	0
C	43	M	4.68	1	0.31	0	1.87	1		1.18	1	1	1	0	0	27	0
C	43	M	4.13	1	0.28	0	1.96	1		1.11	1	1	1	0	0	28	0
D	88	M	0.0685	0	0.1	0	0.08	0		0.43	0	0	0	0	0	3	3
D	88	M	0.111	0	0.07	0	0.07	0		0.85	0	0	0	0	0	8	3
D	88	M	0.866	0	0.23	0	0.64	0		1.34	1	0	0	0	0	11	3
D	88	M	3.34	1	5.09	1	3.81	1		7.06	1	0	0	0	0	15	3
D	88	M	7.08	1	7.23	1	4.34	1		8.47	1	0	0	0	0	17	3
D	88	M	13.3	1	7.59	1	5.1	1		7.23	1	0	0	0	0	22	3
D	88	M	13.8	1	7.96	1	4.95	1		7.29	1	0	0	0	0	24	3
D	88	M	15.3	1	7.45	1	4.67	1		9.04	1	0	0	0	0	29	3
E	50	M	11.2	1	3.33	1	7.52	1		6.71	1	1	0	0	0	9	0
E	50	M	18.2	1	4.73	1	6.92	1		6.58	1	1	0	0	0	10	0
E	50	M	35.3	1	6.81	1	7.09	1	>	8	1	1	0	0	0	12	0
E	50	M	45.1	1	8.06	1	6.28	1	>	11	1	1	0	0	0	16	0
E	50	M	53.3	1	7.85	1	6.49	1		11.45	1	1	0	0	0	22	0
E	50	M	54.1	1	7.45	1	6.44	1	>	12	1	1	0	0	0	23	0
E	50	M	48	1	7.4	1	6.8	1	>	12	1	1	0	0	0	26	0
E	50	M	32.5	1	8.18	1	6.62	1	>	10	1	1	0	0	0	31	0
E	50	M	35.5	1	8.51	1	6.79	1	>	10	1	1	0	0	0	32	0
E	50	M	33.9	1	8.9	1	7.37	1	>	10	1	1	0	0	0	33	0
E	50	M	34.7	1	8.95	1	7.4	1	>	10	1	1	0	0	0	34	0
E	50	M	36.2	1	8.84	1	6.63	1	>	7	1	1	0	0	0	35	0
E	50	M	36.1	1	8.56	1	6.44	1	>	7	1	1	0	0	0	36	0
E	50	M	34.8	1	8.55	1	6.53	1	>	12	1	1	0	0	0	37	0
E	50	M	36.4	1	8.3	1	7.53	1	>	9	1	1	0	0	0	41	0
F	67	F	0.0533	0	0.04	0	0.1	0		0.19	0	0	0	0	0	4	0
F	67	F	0.0521	0	0.04	0	0.1	0		0.22	0	0	0	0	0	6	0
F	67	F	0.048	0	0.03	0	0.13	0		0.18	0	0	0	0	0	8	0
F	67	F	0.402	0	0.07	0	2.3	1		0.28	0	0	0	0	0	12	0
F	67	F	0.666	0	0.07	0	3.03	1		0.31	0	0	0	0	0	13	0
F	67	F	0.847	0	0.1	0	3.85	1		0.3	0	0	0	0	0	14	0
F	67	F	1.16	1	0.15	0	4.53	1		0.58	0	0	0	0	0	15	0
F	67	F	1.7	1	0.48	0	4.35	1		2.3	1	0	0	0	0	18	0
F	67	F	1.08	1	0.87	0	4.53	1		2.98	1	0	0	0	0	23	0
F	67	F	0.895	0	0.76	0	4.14	1		2.52	1	0	0	0	0	26	0
F	67	F	0.829	0	0.88	0	4.3	1		1.95	1	0	0	0	0	28	0
F	67	F	0.828	0	0.94	0	3.92	1		1.84	1	0	0	0	0	29	0
F	67	F	0.75	0	0.9	0	3.52	1		1.93	1	0	0	0	0	30	0
F	67	F	0.788	0	1.16	1	3.67	1		2.4	1	0	0	0	0	31	0
F	67	F	0.866	0	1.53	1	3.3	1		2.6	1	0	0	0	0	32	0
F	67	F	4.03	1	4.7	1	3.04	1		5.67	1	0	0	0	0	35	0
F	67	F	4.68	1	4.98	1	3	1		6	1	0	0	0	0	36	0
F	67	F	6.38	1	6.08	1	3.11	1		9.13	1	0	0	0	0	38	0
F	67	F	6.43	1	6.49	1	2.87	1		7.58	1	0	0	0	0	40	0
F	67	F	5.71	1	5.85	1	2.09	1		5.48	1	0	0	0	0	41	0
F	67	F	6.1	1	6.52	1	2.71	1		4.11	1	0	0	0	0	42	0
F	67	F	6.45	1	6.71	1	2.66	1		4.12	1	0	0	0	0	43	0
F	67	F	6.97	1	7.15	1	2.6	1		3.98	1	0	0	0	0	45	0
F	67	F	7.14	1	7.3	1	2.55	1		3.84	1	0	0	0	0	46	0
F	67	F	7.73	1	7.69	1	2.89	1		4.18	1	0	0	0	0	47	0
F	67	F	8.54	1	7.76	1	3.12	1		4.31	1	0	0	0	0	48	0
F	67	F	9.57	1	7.74	1	3.07	1		4.63	1	0	0	0	0	49	0
F	67	F	13.6	1	8.18	1	3.44	1		5.6	1	0	0	0	0	51	0
G	69	M	19.5	1	0.91	0	1.91	1		6.37	1	1	0	0	0	7	8
G	69	M	17.7	1	1.31	1	2.33	1		7.15	1	1	0	0	0	8	8
G	69	M	12.1	1	7.1	1	4.39	1	>	10	1	1	0	0	0	14	8
G	69	M	18.7	1	6.57	1	3.59	1	>	10	1	1	0	0	0	15	8
G	69	M	33.9	1	7.87	1	4.68	1	>	10	1	1	0	0	0	19	8
G	69	M	35.9	1	8.25	1	5.13	1	>	10	1	1	0	0	0	22	8
G	69	M	38.5	1	7.91	1	4.11	1	>	11	1	1	0	0	0	27	8
G	69	M	47.6	1	8.77	1	4.06	1	>	10	1	1	0	0	0	38	8
G	69	M	50.9	1	8.86	1	3.79	1	>	7	1	1	0	0	0	40	8
H	81	M	0.0458	0	0.06	0	0.27	0		0.65	0	1	1	1	0	2	1
H	81	M	0.104	0	0.28	0	2.45	1		8.02	1	1	1	1	0	6	1
H	81	M	1.61	1	1.21	1	6.12	1		9.86	1	1	1	1	0	9	1
H	81	M	2.21	1	1.6	1	6.48	1		9.69	1	1	1	1	0	10	1
H	81	M	2.54	1	2.44	1	6.8	1		9.21	1	1	1	1	0	11	1
H	81	M	2.32	1	3.26	1	7.03	1		9.08	1	1	1	1	0	12	1
H	81	M	1.59	1	4.26	1	6.85	1		7.72	1	1	1	1	0	14	1
H	81	M	2.51	1	6.23	1	7.37	1		9.83	1	1	1	1	0	17	1
H	81	M	1.47	1	6.15	1	6.12	1	>	11	1	1	1	1	0	23	1
H	81	M	1.31	1	5.76	1	6.26	1	>	12	1	1	1	1	0	25	1
H	81	M	1.7	1	6.8	1	6.11	1	>	9	1	1	1	1	0	29	1
H	81	M	1.64	1	6.76	1	6.04	1	>	9	1	1	1	1	0	30	1
H	81	M	9.3	1	6.2	1	6.56	1		8.43	1	1	1	1	0	31	1
H	81	M	1.43	1	6.52	1	5.91	1	>	10	1	1	1	1	0	32	1
H	81	M	1.05	1	6.59	1	5.91	1	>	7	1	1	1	1	0	37	1
H	81	M	1.05	1	6.34	1	5.7	1	>	7	1	1	1	1	0	38	1
H	81	M	0.941	0	6.16	1	5.67	1	>	12	1	1	1	1	0	39	1
H	81	M	0.418	0	5.41	1	6.2	1	>	8	1	1	1	1	0	46	1
H	81	M	0.543	0	4.61	1	5.45	1		7.36	1	1	1	1	0	53	1
I	61	M	3.75	1	1.14	1	3.28	1	>	10	1	1	1	0	0	10	3
I	61	M	4.59	1	3.82	1	5.26	1	>	8	1	1	1	0	0	14	3
I	61	M	3.08	1	4.18	1	5.15	1	>	10	1	1	1	0	0	16	3
I	61	M	1.61	1	3.93	1	4.65	1	>	10	1	1	1	0	0	19	3
I	61	M	1.14	1	4.3	1	4.67	1	>	8	1	1	1	0	0	21	3
I	61	M	1.17	1	4.39	1	4.62	1	>	8	1	1	1	0	0	22	3
I	61	M	1.03	1	4.44	1	4.55	1	>	10	1	1	1	0	0	23	3
I	61	M	1.09	1	4.75	1	4.56	1	>	10	1	1	1	0	0	25	3
I	61	M	6.81	1	5.3	1	4.14	1	>	11	1	1	1	0	0	28	3
I	61	M	10.1	1	6.38	1	4	1	>	11	1	1	1	0	0	30	3
I	61	M	6.62	1	6.21	1	4.12	1	>	12	1	1	1	0	0	33	3
I	61	M	3.63	1	5.79	1	4.01	1	>	12	1	1	1	0	0	37	3
I	61	M	3.71	1	6.27	1	3.98	1	>	9	1	1	1	0	0	38	3
I	61	M	2.58	1	5.98	1	3.69	1	>	9	1	1	1	0	0	39	3
I	61	M	2.14	1	5.57	1	3.48	1	>	9	1	1	1	0	0	40	3
I	61	M	2.47	1	5.38	1	3.7	1	>	10	1	1	1	0	0	41	3
I	61	M	1.9	1	5.13	1	3.45	1	>	10	1	1	1	0	0	42	3
I	61	M	2	1	5.29	1	3.49	1	>	10	1	1	1	0	0	43	3
I	61	M	1.79	1	5.36	1	3.76	1	>	10	1	1	1	0	0	44	3
I	61	M	2.16	1	5.43	1	3.65	1	>	7	1	1	1	0	0	45	3
I	61	M	1.81	1	5.2	1	3.51	1	>	7	1	1	1	0	0	46	3
I	61	M	2.06	1	4.86	1	3.3	1	>	12	1	1	1	0	0	48	3
I	61	M	2.74	1	5.08	1	3.4	1	>	12	1	1	1	0	0	49	3
I	61	M	2.71	1	4.95	1	3.29	1	>	12	1	1	1	0	0	50	3
I	61	M	2.27	1	4.25	1	3.19	1	>	8	1	1	1	0	0	62	3
J	56	M	0.055	0	0.06	0	0.09	0		0.64	0	0	1	0	0	10	0
J	56	M	0.17	0	0.97	0	0.64	0		2.29	1	0	1	0	0	15	0
J	56	M	0.262	0	1.51	1	0.72	0		2.75	1	0	1	0	0	17	0
J	56	M	0.209	0	1.34	1	0.06	0		2.04	1	0	1	0	0	50	0
J	56	M	0.209	0	1.32	1	0.08	0		1.78	1	0	1	0	0	51	0
J	56	M	0.215	0	1.43	1	0.06	0		1.8	1	0	1	0	0	52	0
J	56	M	0.205	0	1.38	1	0.08	0		1.51	1	0	1	0	0	54	0
J	56	M	0.202	0	1.6	1	0.09	0		1.54	1	0	1	0	0	55	0
J	56	M	0.258	0	2.18	1	0.13	0		1.39	1	0	1	0	0	62	0
J	56	M	0.263	0	2.25	1	0.12	0		1.43	1	0	1	0	0	64	0
K	73	M	0.0726	0	0.18	0	0.12	0		1.22	1	1	1	1	1	6	2
K	73	M	0.266	0	0.59	0	0.52	0		1.35	1	1	1	1	1	7	2
K	73	M	1.02	1	1.52	1	1.51	1		1.78	1	1	1	1	1	8	2
K	73	M	10.4	1	4.7	1	3.66	1		5.42	1	1	1	1	1	9	2
K	73	M	19.6	1	8.02	1	5.6	1		6.56	1	1	1	1	1	13	2
K	73	M	18.3	1	7.89	1	5.48	1		6.08	1	1	1	1	1	14	2
K	73	M	20.3	1	7.89	1	5.12	1		5.99	1	1	1	1	1	15	2
K	73	M	17.4	1	7.97	1	5.12	1		5.4	1	1	1	1	1	16	2
K	73	M	14.4	1	7.93	1	4.92	1		7.79	1	1	1	1	1	17	2
K	73	M	10.8	1	7.22	1	4.31	1		6.53	1	1	1	1	1	18	2
K	73	M	8.89	1	7.23	1	4.15	1		5.53	1	1	1	1	1	19	2
K	73	M	4.69	1	6.7	1	3.35	1		3.85	1	1	1	1	1	20	2
L	47	M	0.0496	0	0.05	0	0.03	0		0.42	0	1	0	1	1	2	-2
L	47	M	0.0634	0	0.1	0	0.05	0		0.91	0	1	0	1	1	3	-2
L	47	M	0.965	0	1.3	1	1.06	0		2.52	1	1	0	1	1	7	-2
L	47	M	7.83	1	4.72	1	1.58	1		8.97	1	1	0	1	1	8	-2
L	47	M	20.9	1	6.94	1	2.32	1	>	12	1	1	0	1	1	9	-2
L	47	M	43.7	1	8.72	1	4.7	1	>	9	1	1	0	1	1	15	-2
L	47	M	42.5	1	8.99	1	4.75	1	>	9	1	1	0	1	1	16	-2
L	47	M	37	1	8.54	1	4.63	1	>	10	1	1	0	1	1	18	-2
L	47	M	26.1	1	8.22	1	4.2	1	>	10	1	1	0	1	1	19	-2
L	47	M	24.4	1	7.99	1	3.88	1	>	10	1	1	0	1	1	20	-2
L	47	M	20.6	1	8.53	1	3.87	1	>	7	1	1	0	1	1	21	-2
L	47	M	16.6	1	8.41	1	3.92	1	>	7	1	1	0	1	1	22	-2
L	47	M	11.4	1	7.98	1	3.37	1	>	7	1	1	0	1	1	23	-2
L	47	M	7.37	1	7.84	1	3.07	1	>	12	1	1	0	1	1	25	-2
L	47	M	6.33	1	7.65	1	2.91	1		11.07	1	1	0	1	1	26	-2
L	47	M	3.96	1	7.64	1	2.91	1		7.66	1	1	0	1	1	29	-2
M	71	F	37	1	5.89	1	5.43	1		6.66	1	1	0	1	1	9	5
M	71	F	30.2	1	6.17	1	5.34	1		7.26	1	1	0	1	1	10	5
M	71	F	28.9	1	7.44	1	6.2	1		9.29	1	1	0	1	1	11	5
M	71	F	27.9	1	7.77	1	5.96	1		8.13	1	1	0	1	1	12	5
M	71	F	30.8	1	7.95	1	5.97	1	>	8	1	1	0	1	1	13	5
M	71	F	32.7	1	8.14	1	6.39	1	>	10	1	1	0	1	1	14	5
M	71	F	35.5	1	8	1	6.21	1	>	10	1	1	0	1	1	15	5
M	71	F	37.7	1	8.05	1	6.31	1	>	10	1	1	0	1	1	16	5
M	71	F	37.9	1	8.17	1	6.22	1		10.07	1	1	0	1	1	17	5
M	71	F	39.1	1	7.85	1	5.44	1	>	11	1	1	0	1	1	18	5
M	71	F	38.6	1	7.98	1	5.33	1	>	11	1	1	0	1	1	19	5
M	71	F	39.6	1	7.78	1	5.23	1	>	11	1	1	0	1	1	20	5
M	71	F	42	1	7.81	1	5.16	1	>	11	1	1	0	1	1	22	5
M	71	F	39	1	8.14	1	4.94	1	>	12	1	1	0	1	1	23	5
M	71	F	38	1	7.71	1	4.97	1	>	12	1	1	0	1	1	24	5
M	71	F	28	1	7.65	1	4.46	1	>	12	1	1	0	1	1	25	5
M	71	F	14.7	1	7.38	1	3.57	1	>	12	1	1	0	1	1	28	5
N	75	F	13.3	1	0.72	0	4.09	1		9.8	1	1	0	0	0	10	8
N	75	F	21.4	1	0.94	0	4.45	1		8.92	1	1	0	0	0	11	8
N	75	F	65.9	1	7.77	1	6.35	1	>	9	1	1	0	0	0	17	8
N	75	F	66.7	1	7.86	1	6.13	1	>	9	1	1	0	0	0	18	8
N	75	F	68.1	1	7.87	1	6.24	1	>	10	1	1	0	0	0	19	8
N	75	F	68.7	1	8.16	1	6.31	1	>	10	1	1	0	0	0	20	8
N	75	F	70.6	1	8.58	1	6.34	1	>	10	1	1	0	0	0	21	8
N	75	F	71.4	1	8.35	1	6.04	1	>	7	1	1	0	0	0	22	8
N	75	F	72.1	1	8.4	1	5.95	1	>	7	1	1	0	0	0	24	8
O	72	M	0.0512	0	0.02	0	0.12	0		0.19	0	1	1	0	0	3	0
O	72	M	0.0715	0	0.06	0	0.17	0		0.46	0	1	1	0	0	4	0
O	72	M	0.0686	0	0.05	0	0.15	0		0.2	0	1	1	0	0	5	0
O	72	M	0.0682	0	0.06	0	0.14	0		0.37	0	1	1	0	0	6	0
O	72	M	0.067	0	0.04	0	0.14	0		0.18	0	1	1	0	0	8	0
O	72	M	0.0726	0	0.04	0	0.14	0		0.17	0	1	1	0	0	9	0
O	72	M	0.0718	0	0.05	0	0.12	0		0.23	0	1	1	0	0	11	0
O	72	M	0.0699	0	0.03	0	0.11	0		0.23	0	1	1	0	0	13	0
O	72	M	0.0721	0	0.03	0	0.17	0		0.38	0	1	1	0	0	16	0
O	72	M	0.0679	0	0.04	0	0.33	0		0.33	0	1	1	0	0	17	0
O	72	M	0.0568	0	0.06	0	1.31	1		0.35	0	1	1	0	0	18	0
O	72	M	0.074	0	0.05	0	4.26	1		0.24	0	1	1	0	0	20	0
O	72	M	0.0474	0	0.03	0	0.04	0		0.09	0	1	1	0	0	23	0
O	72	M	4.28	1	1.03	0	7.52	1		4.56	1	1	1	0	0	28	0
O	72	M	2.79	1	2.61	1	7.52	1		5.19	1	1	1	0	0	29	0
P	71	F	12.8	1	2.67	1	4.32	1		6.58	1	1	1	0	0	10	4
P	71	F	36	1	8.17	1	6.19	1		10.1	1	1	1	0	0	20	4
P	71	F	31.4	1	8.32	1	5.9	1		6.97	1	1	1	0	0	23	4
P	71	F	31.7	1	8.23	1	5.62	1		7.04	1	1	1	0	0	24	4
P	71	F	36.9	1	8.3	1	5.52	1		11.11	1	1	1	0	0	27	4
P	71	F	42.6	1	8.38	1	6.14	1	>	8	1	1	1	0	0	29	4
P	71	F	50.5	1	8.35	1	6.19	1	>	8	1	1	1	0	0	31	4
P	71	F	54.2	1	7.83	1	6.03	1		7.42	1	1	1	0	0	32	4
P	71	F	51.7	1	7.92	1	5.14	1		7.37	1	1	1	0	0	33	4
P	71	F	45.8	1	8.5	1	6.13	1	>	8	1	1	1	0	0	38	4
Q	88	M	4.68	1	0.06	0	1.27	1		0.32	0	0	0	1	0	9	9
Q	88	M	31.4	1	0.19	0	5.72	1		1.44	1	0	0	1	0	13	9
Q	88	M	25	1	0.63	0	6.4	1		2.42	1	0	0	1	0	15	9
Q	88	M	13.3	1	3.99	1	6.33	1		8.23	1	0	0	1	0	27	9
Q	88	M	18.4	1	5.14	1	5.84	1		7.1	1	0	0	1	0	35	9
Q	88	M	19.1	1	5.12	1	5.83	1		6.4	1	0	0	1	0	37	9
Q	88	M	25.4	1	5.83	1	6.28	1		7.89	1	0	0	1	0	41	9
Q	88	M	33.5	1	6.41	1	6.98	1		6.02	1	0	0	1	0	51	9
R	54	M	0.0514	0	0.05	0	2.48	1		0.19	0	0	0	0	0	4	1
R	54	M	0.0482	0	0.05	0	2.39	1		0.17	0	0	0	0	0	5	1
R	54	M	0.053	0	0.07	0	2.25	1		0.27	0	0	0	0	0	7	1
R	54	M	0.0786	0	0.06	0	2.5	1		0.23	0	0	0	0	0	9	1
R	54	M	0.132	0	0.06	0	2.62	1		0.29	0	0	0	0	0	10	1
R	54	M	0.262	0	0.14	0	2.75	1		0.24	0	0	0	0	0	11	1
R	54	M	0.403	0	0.19	0	2.95	1		0.3	0	0	0	0	0	12	1
R	54	M	7.31	1	6.18	1	6.24	1		5.11	1	0	0	0	0	17	1
R	54	M	7.35	1	6.49	1	6.24	1		6.36	1	0	0	0	0	18	1
R	54	M	7.72	1	6.78	1	6.35	1		8	1	0	0	0	0	19	1
R	54	M	8.73	1	7.4	1	6.63	1		8.76	1	0	0	0	0	20	1
R	54	M	15.3	1	8.33	1	6.66	1		5.72	1	0	0	0	0	25	1
R	54	M	16.8	1	8.22	1	6.62	1		5.89	1	0	0	0	0	26	1
R	54	M	19.9	1	8.23	1	6.73	1		5.73	1	0	0	0	0	27	1
S	84	M	0.0777	0	0.08	0	0.09	0		0.94	0	0	0	0	0	9	0
S	84	M	1.01	1	0.24	0	2.1	1		6.53	1	0	0	0	0	14	0
S	84	M	2.27	1	2.13	1	3.9	1		7.54	1	0	0	0	0	17	0
S	84	M	2.77	1	3.46	1	4.34	1		9.33	1	0	0	0	0	18	0
S	84	M	3.04	1	4.47	1	4.27	1		8.85	1	0	0	0	0	19	0
S	84	M	3.2	1	5.31	1	4.43	1		8.8	1	0	0	0	0	20	0
S	84	M	3.54	1	5.63	1	4.27	1		8.81	1	0	0	0	0	21	0
S	84	M	21.6	1	4.91	1	4.08	1		4.45	1	0	0	0	0	39	0
T	79	M	26.1	1	7.08	1	5.59	1	>	10	1	0	0	0	0	10	6
T	79	M	26.6	1	7.62	1	5.58	1	>	8	1	0	0	0	0	11	6
T	79	M	31.9	1	7.96	1	5.54	1	>	8	1	0	0	0	0	12	6
T	79	M	33.4	1	7.73	1	5.84	1	>	8	1	0	0	0	0	13	6
T	79	M	34	1	7.68	1	5.12	1	>	10	1	0	0	0	0	14	6
T	79	M	38.4	1	7.93	1	5.5	1	>	10	1	0	0	0	0	15	6
T	79	M	38.9	1	8.38	1	5.69	1	>	10	1	0	0	0	0	16	6
T	79	M	46.9	1	7.78	1	4.89	1	>	11	1	0	0	0	0	17	6
T	79	M	51.6	1	7.74	1	4.9	1	>	11	1	0	0	0	0	18	6
T	79	M	64.4	1	8.13	1	5.37	1	>	11	1	0	0	0	0	21	6
T	79	M	74.5	1	7.65	1	5.81	1	>	12	1	0	0	0	0	28	6
U	81	M	0.537	0	0.18	0	3.37	1		2.73	1	1	1	1	1	5	0
U	81	M	1.3	1	0.71	0	3.97	1		4	1	1	1	1	1	6	0
U	81	M	2.8	1	1.84	1	4.99	1		4.16	1	1	1	1	1	7	0
U	81	M	11.3	1	5.19	1	6.03	1		6.98	1	1	1	1	1	9	0
U	81	M	19.6	1	6.29	1	5.53	1		7.54	1	1	1	1	1	10	0
U	81	M	29	1	7.27	1	5.71	1	>	8	1	1	1	1	1	11	0
U	81	M	37	1	7.63	1	5.66	1	>	10	1	1	1	1	1	12	0
U	81	M	43	1	8.07	1	4.92	1	>	11	1	1	1	1	1	17	0
U	81	M	43.6	1	8.33	1	5.08	1	>	11	1	1	1	1	1	18	0
U	81	M	43.2	1	8.17	1	5.07	1	>	11	1	1	1	1	1	19	0
U	81	M	42.2	1	8.16	1	5.39	1	>	11	1	1	1	1	1	20	0
U	81	M	42	1	7.84	1	4.96	1	>	12	1	1	1	1	1	21	0
U	81	M	40.9	1	7.96	1	5.01	1	>	12	1	1	1	1	1	22	0
U	81	M	40.4	1	8.32	1	5.56	1		11.5	1	1	1	1	1	26	0
U	81	M	45.2	1	9.2	1	5.43	1	>	9	1	1	1	1	1	28	0
U	81	M	50.8	1	8.66	1	5.17	1	>	9	1	1	1	1	1	29	0
U	81	M	51.5	1	8.83	1	5.12	1	>	10	1	1	1	1	1	30	0
U	81	M	58.4	1	8.62	1	5.12	1	>	10	1	1	1	1	1	31	0
U	81	M	61.3	1	8.89	1	5.18	1	>	10	1	1	1	1	1	32	0
U	81	M	64.8	1	8.69	1	5.19	1		7.06	1	1	1	1	1	33	0
U	81	M	73	1	8.77	1	5.06	1		7.24	1	1	1	1	1	34	0
U	81	M	76.7	1	8.83	1	5.22	1	>	7	1	1	1	1	1	35	0
U	81	M	81.3	1	9.16	1	5.43	1		7.38	1	1	1	1	1	36	0
U	81	M	84.1	1	8.68	1	5.29	1	>	12	1	1	1	1	1	37	0
U	81	M	87.3	1	9.27	1	5.36	1		11.43	1	1	1	1	1	38	0
U	81	M	92.4	1	8.93	1	5.44	1		11.25	1	1	1	1	1	39	0
U	81	M	95.9	1	9.08	1	5.66	1		10.95	1	1	1	1	1	40	0
U	81	M	93.1	1	8.74	1	6.21	1		7.64	1	1	1	1	1	50	0
U	81	M	95.7	1	8.73	1	6.35	1		7.6	1	1	1	1	1	51	0
V	75	M	3.46	1	0.07	0	2.24	1		0.31	0	1	1	1	0	8	3
V	75	M	46.5	1	2.4	1	6.89	1		1.71	1	1	1	1	0	12	3
V	75	M	45.9	1	3.61	1	6.55	1		2.72	1	1	1	1	0	13	3
V	75	M	44.2	1	4.55	1	6.63	1		3.67	1	1	1	1	0	14	3
V	75	M	41.3	1	4.88	1	6.63	1		3.86	1	1	1	1	0	15	3
V	75	M	39.8	1	5.14	1	7.04	1		4.22	1	1	1	1	0	16	3
V	75	M	39.1	1	5.63	1	6.59	1		4.51	1	1	1	1	0	17	3
V	75	M	39.3	1	5.86	1	6.87	1		4.91	1	1	1	1	0	18	3
V	75	M	37.6	1	5.95	1	6.8	1		6.58	1	1	1	1	0	19	3
V	75	M	38.6	1	6.85	1	6.95	1		7.17	1	1	1	1	0	21	3
V	75	M	34.6	1	6.67	1	6.06	1		7.44	1	1	1	1	0	23	3
V	75	M	33.4	1	6.71	1	6.17	1		7.54	1	1	1	1	0	24	3
V	75	M	20.3	1	5.65	1	5.56	1		4.53	1	1	1	1	0	26	3
V	75	M	13.7	1	4.42	1	5.38	1		2.82	1	1	1	1	0	27	3
V	75	M	14.3	1	5.45	1	1.55	1		7.48	1	1	1	1	0	28	3
V	75	M	17.2	1	5.38	1	6.18	1		3.76	1	1	1	1	0	29	3
V	75	M	14.3	1	6.33	1	6.81	1		2.86	1	1	1	1	0	34	3
V	75	M	13.5	1	6.33	1	6.59	1	>	9	1	1	1	1	0	35	3
V	75	M	12.7	1	6.05	1	6.52	1		2.47	1	1	1	1	0	36	3
V	75	M	13.1	1	5.97	1	6.58	1		2.42	1	1	1	1	0	37	3
V	75	M	13.8	1	5.84	1	6.5	1		2.63	1	1	1	1	0	38	3
V	75	M	15.2	1	5.95	1	6.9	1		2.09	1	1	1	1	0	40	3
V	75	M	16.7	1	6.18	1	6.28	1		1.7	1	1	1	1	0	42	3
V	75	M	17.7	1	5.84	1	6.19	1		2.39	1	1	1	1	0	43	3
V	75	M	18.8	1	5.89	1	6.34	1		2.04	1	1	1	1	0	44	3
V	75	M	22.3	1	6.41	1	6.58	1		2.17	1	1	1	1	0	45	3
V	75	M	28.7	1	6.1	1	6.47	1		2.39	1	1	1	1	0	46	3
V	75	M	31.4	1	5.83	1	6.88	1		1.7	1	1	1	1	0	47	3
V	75	M	57.6	1	6.5	1	6.9	1		1.51	1	1	1	1	0	56	3
V	75	M	59.4	1	6.42	1	6.85	1		1.51	1	1	1	1	0	58	3
W	46	M	0.0675	0	0.47	0	0.12	0		1.5	1	1	0	0	0	4	3
W	46	M	0.148	0	1.41	1	0.34	0		2.71	1	1	0	0	0	5	3
W	46	M	2.8	1	5.72	1	2.13	1		8.21	1	1	0	0	0	7	3
W	46	M	7.97	1	7.49	1	3.49	1	>	10	1	1	0	0	0	8	3
W	46	M	11.7	1	8.38	1	4.87	1	>	8	1	1	0	0	0	9	3
W	46	M	12.5	1	8.67	1	5.36	1	>	10	1	1	0	0	0	10	3
W	46	M	15.1	1	8.44	1	5.52	1	>	10	1	1	0	0	0	11	3
W	46	M	16.3	1	8.44	1	5.87	1	>	10	1	1	0	0	0	12	3
W	46	M	34.1	1	8.1	1	4.85	1	>	11	1	1	0	0	0	24	3
W	46	M	37.3	1	8.11	1	4.87	1	>	12	1	1	0	0	0	26	3
X	71	M	0.0908	0	0.23	0	2.54	1		0.91	0	1	0	0	0	5	0
X	71	M	20.8	1	5.02	1	6.71	1		4.06	1	1	0	0	0	8	0
X	71	M	26	1	6.76	1	6.86	1		6.45	1	1	0	0	0	9	0
X	71	M	30.4	1	7.86	1	7.4	1		8.76	1	1	0	0	0	10	0
X	71	M	33.6	1	8.22	1	7.48	1		9.61	1	1	0	0	0	11	0
X	71	M	37.3	1	7.91	1	6.23	1		10.25	1	1	0	0	0	12	0
X	71	M	48.3	1	7.86	1	6.28	1		10.43	1	1	0	0	0	15	0
X	71	M	53.4	1	7.81	1	6.42	1		10.73	1	1	0	0	0	17	0
X	71	M	56	1	8	1	6.47	1		11.41	1	1	0	0	0	18	0
X	71	M	60.7	1	8.32	1	6.92	1		10.4	1	1	0	0	0	21	0
X	71	M	63.1	1	8.2	1	6.79	1		10.79	1	1	0	0	0	22	0
X	71	M	62.4	1	9.12	1	7.15	1		8.35	1	1	0	0	0	23	0
X	71	M	64.8	1	8.97	1	6.64	1		8.56	1	1	0	0	0	24	0
X	71	M	65	1	8.78	1	6.45	1		9.71	1	1	0	0	0	25	0
X	71	M	67.6	1	8.76	1	6.72	1		9.15	1	1	0	0	0	28	0
Y	40	M	3.05	1	4.69	1	6.25	1		6.52	1	1	1	0	0	8	6
Y	40	M	13.5	1	7.08	1	6.71	1	>	8	1	1	1	0	0	10	6
Y	40	M	18.4	1	7.96	1	7.03	1	>	10	1	1	1	0	0	13	6
Y	40	M	18.9	1	7.68	1	6.87	1	>	10	1	1	1	0	0	14	6
Y	40	M	18.4	1	8.04	1	7	1	>	10	1	1	1	0	0	15	6
Y	40	M	18.2	1	8.1	1	7.4	1	>	10	1	1	1	0	0	16	6
Y	40	M	14.9	1	7.8	1	6.06	1		10.53	1	1	1	0	0	24	6
Y	40	M	13.4	1	7.2	1	5.96	1	>	11	1	1	1	0	0	26	6
Z	75	F	13.1	1	3.25	1	3.4	1		3.91	1	1	0	0	0	7	5
Z	75	F	20.2	1	5.02	1	4.52	1		6.42	1	1	0	0	0	8	5
Z	75	F	35.6	1	8.01	1	5.7	1	>	10	1	1	0	0	0	13	5
Z	75	F	35.7	1	8.33	1	6.02	1	>	10	1	1	0	0	0	14	5
Z	75	F	33.6	1	8.07	1	5.69	1	>	8	1	1	0	0	0	16	5
Z	75	F	34.6	1	8.09	1	5.34	1	>	10	1	1	0	0	0	19	5
Z	75	F	34.3	1	8.06	1	5.3	1	>	10	1	1	0	0	0	20	5
Z	75	F	36.3	1	8.15	1	5.51	1	>	10	1	1	0	0	0	21	5
Z	75	F	36.7	1	7.93	1	4.76	1		10.44	1	1	0	0	0	22	5
Z	75	F	37.3	1	7.76	1	4.57	1		10.44	1	1	0	0	0	23	5
Z	75	F	41.5	1	7.57	1	4.53	1		9.43	1	1	0	0	0	26	5
Z	75	F	39.7	1	7.54	1	4.29	1		8.98	1	1	0	0	0	27	5
Z	75	F	41.1	1	7.42	1	4.35	1		8.87	1	1	0	0	0	28	5
Z	75	F	41.4	1	7.41	1	4.14	1		8.16	1	1	0	0	0	29	5
Z	75	F	57.6	1	7.41	1	4.06	1		7.41	1	1	0	0	0	33	5
Z	75	F	60.2	1	8.24	1	4.16	1		5.58	1	1	0	0	0	34	5
Z	75	F	61.5	1	8.24	1	4.26	1		5.47	1	1	0	0	0	35	5
Z	75	F	63	1	7.99	1	4.07	1		5.24	1	1	0	0	0	36	5

## Sheet: PCR negative clinical cohort
age	sex	roche_ab_value	roche_ab_status	s_igg_value	s_igg_status	n_igg_value	n_igg_status	s_iga_value	s_iga_status
22	M	0.0815	0	0.32	0	0.5	0	2.93	1
69	M	0.083	0	0.05	0	0.04	0	2.4	1
76	W	0.0806	0	0.03	0	0.02	0	2.27	1
69	M	0.0808	0	0.17	0	0.09	0	1.83	1
26	M	0.0812	0	0.28	0	0.18	0	1.71	1
25	M	0.0801	0	0.04	0	0.82	0	1.23	1
63	M	0.0844	0	0.07	0	0.1	0	1.18	1
70	M	0.0766	0	0.11	0	0.11	0	1.16	1
70	M	0.0811	0	0.06	0	0.04	0	1.14	1
52	M	0.0827	0	0.04	0	0.04	0	1.1	1
70	W	0.0881	0	0.08	0	0.07	0	1.03	0
47	M	0.0836	0	0.07	0	0.13	0	1	0
70	M	0.0789	0	0.1	0	0.09	0	0.96	0
81	W	0.0747	0	0.03	0	0.07	0	0.94	0
32	M	0.0795	0	0.35	0	0.13	0	0.92	0
71	M	0.0886	0	0.1	0	0.05	0	0.91	0
73	M	0.0811	0	0.06	0	0.05	0	0.89	0
38	W	0.0802	0	0.05	0	0.17	0	0.88	0
82	M	0.0781	0	0.08	0	0.03	0	0.85	0
35	W	0.0791	0	0.06	0	0.05	0	0.83	0
71	W	0.281	0	0.1	0	0.12	0	0.72	0
31	W	0.0785	0	0.12	0	0.1	0	0.68	0
18	W	0.0793	0	0.18	0	0.15	0	0.67	0
50	W	0.0809	0	0.05	0	0.13	0	0.67	0
59	W	0.0816	0	0.11	0	0.11	0	0.66	0
51	W	0.081	0	0.09	0	0.07	0	0.65	0
47	M	0.0775	0	0.08	0	0.34	0	0.63	0
69	M	0.0801	0	0.1	0	0.09	0	0.63	0
69	M	0.0789	0	0.09	0	0.08	0	0.63	0
73	M	0.0814	0	1.34	1	0.11	0	0.62	0
77	M	0.0773	0	0.16	0	0.18	0	0.61	0
43	W	0.0803	0	0.07	0	0.05	0	0.61	0
70	W	0.0816	0	0.05	0	0.05	0	0.61	0
84	W	0.082	0	0.06	0	0.05	0	0.61	0
81	M	0.0912	0	0.05	0	0.19	0	0.59	0
90	W	0.0825	0	0.03	0	0.06	0	0.58	0
93	M	0.088	0	0.06	0	0.06	0	0.58	0
76	M	0.0842	0	0.06	0	0.06	0	0.57	0
92	W	0.0811	0	0.05	0	1.19	1	0.55	0
59	W	0.0819	0	0.05	0	0.06	0	0.52	0
58	W	0.082	0	0.09	0	0.19	0	0.51	0
52	M	0.0857	0	0.05	0	0.07	0	0.5	0
80	M	0.0812	0	0.67	0	0.06	0	0.49	0
84	M	0.084	0	0.04	0	0.17	0	0.48	0
57	M	0.0803	0	0.11	0	0.07	0	0.48	0
84	W	0.0812	0	0.07	0	0.44	0	0.47	0
39	M	0.32	0	0.07	0	0.08	0	0.47	0
60	W	0.0824	0	0.1	0	0.06	0	0.47	0
88	M	0.0799	0	0.03	0	0.02	0	0.47	0
35	M	0.0795	0	0.16	0	0.07	0	0.46	0
85	M	0.0745	0	0.03	0	0.07	0	0.45	0
81	M	0.0808	0	0.07	0	0.09	0	0.44	0
81	M	0.108	0	0.05	0	0.08	0	0.44	0
69	W	0.078	0	0.05	0	0.06	0	0.43	0
69	M	0.0811	0	0.05	0	0.05	0	0.43	0
45	W	0.0879	0	0.06	0	0.05	0	0.43	0
68	M	0.078	0	0.05	0	0.07	0	0.42	0
73	M	0.0778	0	0.09	0	0.06	0	0.42	0
74	M	0.0865	0	0.06	0	0.05	0	0.42	0
88	M	0.0823	0	0.08	0	0.04	0	0.42	0
72	M	0.0787	0	0.06	0	0.01	0	0.42	0
77	M	0.0784	0	0.11	0	0.59	0	0.41	0
62	M	0.0803	0	0.08	0	0.3	0	0.41	0
67	M	0.0812	0	0.05	0	0.05	0	0.41	0
50	M	0.0748	0	0.03	0	0.04	0	0.41	0
70	M	0.0799	0	0.13	0	0.1	0	0.4	0
27	M	0.0839	0	0.06	0	0.22	0	0.39	0
85	M	0.0794	0	0.1	0	0.04	0	0.39	0
80	M	0.0854	0	0.14	0	0.27	0	0.38	0
55	W	0.0852	0	0.11	0	0.06	0	0.38	0
80	W	0.0827	0	0.02	0	0.11	0	0.37	0
42	M	0.0807	0	0.07	0	0.08	0	0.37	0
65	M	0.0806	0	0.2	0	0.04	0	0.37	0
79	W	0.121	0	0.05	0	0.03	0	0.37	0
44	M	0.079	0	0.04	0	0.11	0	0.36	0
66	W	0.0788	0	0.07	0	0.05	0	0.36	0
32	M	0.0793	0	0.02	0	0.02	0	0.36	0
78	M	0.0811	0	0.09	0	0.14	0	0.35	0
57	W	0.0819	0	0.05	0	0.04	0	0.35	0
40	M	0.081	0	0.03	0	0.02	0	0.35	0
70	W	0.0786	0	0.08	0	0.16	0	0.34	0
89	M	0.0783	0	0.05	0	0.07	0	0.34	0
86	M	0.0776	0	0.02	0	0.04	0	0.34	0
80	M	0.0794	0	0.04	0	0.04	0	0.34	0
82	W	0.0809	0	0.04	0	0.03	0	0.34	0
76	W	0.0935	0	0.09	0	0.82	0	0.33	0
55	W	0.0873	0	0.3	0	0.08	0	0.33	0
33	W	0.0773	0	0.06	0	0.07	0	0.33	0
53	M	0.0779	0	0.06	0	0.05	0	0.33	0
85	W	0.0796	0	0.05	0	0.05	0	0.33	0
86	M	0.0803	0	0.16	0	0.18	0	0.32	0
56	W	0.0815	0	0.07	0	0.1	0	0.32	0
92	W	0.0775	0	0.03	0	0.04	0	0.32	0
89	W	0.0799	0	0.09	0	0.04	0	0.32	0
71	M	0.0761	0	0.02	0	0.03	0	0.32	0
79	W	0.0827	0	0.03	0	0.02	0	0.32	0
70	M	0.0782	0	0.12	0	0.08	0	0.31	0
28	W	0.0823	0	0.08	0	0.05	0	0.31	0
72	M	0.0762	0	0.05	0	0.02	0	0.31	0
67	W	0.0868	0	0.02	0	0.02	0	0.31	0
77	M	0.0788	0	0.14	0	0.11	0	0.3	0
76	W	0.0852	0	0.05	0	0.06	0	0.3	0
49	M	0.082	0	0.06	0	0.04	0	0.3	0
84	W	0.16	0	0.09	0	0.04	0	0.3	0
80	W	0.29	0	0.05	0	0.15	0	0.29	0
78	W	0.0797	0	0.06	0	0.12	0	0.29	0
89	W	0.0776	0	0.03	0	0.09	0	0.29	0
69	M	0.08	0	0.08	0	0.07	0	0.29	0
88	W	0.0874	0	0.1	0	0.07	0	0.29	0
70	M	0.0816	0	0.05	0	0.05	0	0.29	0
50	M	0.0823	0	0.04	0	0.04	0	0.29	0
58	M	0.0811	0	0.12	0	0.09	0	0.28	0
86	W	0.0801	0	0.05	0	0.07	0	0.28	0
66	W	0.0786	0	0.03	0	0.03	0	0.28	0
80	W	0.079	0	0.04	0	0.03	0	0.28	0
81	M	0.0798	0	0.08	0	0.11	0	0.27	0
92	M	0.128	0	0.05	0	0.09	0	0.27	0
23	W	0.0806	0	0.05	0	0.06	0	0.27	0
81	W	0.0758	0	0.15	0	0.05	0	0.27	0
86	W	0.082	0	0.04	0	0.04	0	0.27	0
83	M	0.0826	0	0.04	0	0.03	0	0.27	0
94	W	0.117	0	0.04	0	1.76	1	0.26	0
60	M	0.0823	0	0.19	0	0.06	0	0.26	0
43	W	0.0825	0	0.12	0	0.06	0	0.26	0
85	W	0.0833	0	0.07	0	0.05	0	0.26	0
79	M	0.0812	0	0.13	0	0.04	0	0.26	0
88	M	0.078	0	0.04	0	0.03	0	0.26	0
68	M	0.114	0	0.13	0	0.15	0	0.25	0
93	W	0.0817	0	0.02	0	0.11	0	0.25	0
70	W	0.0811	0	0.08	0	0.05	0	0.25	0
62	M	0.0778	0	0.07	0	0.04	0	0.25	0
72	M	0.0827	0	0.03	0	0.04	0	0.25	0
86	W	0.0833	0	0.05	0	0.04	0	0.25	0
52	M	0.133	0	0.03	0	0.02	0	0.25	0
84	M	0.0769	0	0.07	0	0.06	0	0.24	0
60	W	0.0795	0	0.07	0	0.05	0	0.24	0
93	W	0.0814	0	0.04	0	0.05	0	0.24	0
31	M	0.0759	0	0.02	0	0.04	0	0.24	0
83	W	0.0806	0	0.02	0	0.04	0	0.24	0
61	M	0.0826	0	0.03	0	0.03	0	0.24	0
49	W	0.0865	0	0.03	0	0.03	0	0.24	0
56	M	0.0763	0	0.04	0	0.12	0	0.23	0
51	W	0.0796	0	0.16	0	0.12	0	0.23	0
89	M	0.0754	0	0.04	0	0.1	0	0.23	0
68	W	0.0812	0	0.05	0	0.07	0	0.23	0
39	W	0.0818	0	0.03	0	0.07	0	0.23	0
75	M	0.077	0	0.06	0	0.05	0	0.23	0
55	W	0.0814	0	0.04	0	0.05	0	0.23	0
83	M	0.0804	0	0.05	0	0.03	0	0.23	0
63	W	0.0838	0	0.04	0	0.03	0	0.23	0
79	W	0.0862	0	0.03	0	0.03	0	0.23	0
82	M	0.0865	0	0.02	0	0.01	0	0.23	0
89	M	0.0972	0	0.1	0	0.47	0	0.22	0
50	M	0.0832	0	0.08	0	0.09	0	0.22	0
45	M	0.0797	0	0.08	0	0.06	0	0.22	0
65	W	0.0812	0	0.07	0	0.06	0	0.22	0
52	M	0.0828	0	0.12	0	0.06	0	0.22	0
80	W	0.0784	0	0.1	0	0.05	0	0.22	0
67	M	0.0792	0	0.05	0	0.05	0	0.22	0
65	W	0.0808	0	0.06	0	0.05	0	0.22	0
54	M	0.392	0	0.04	0	0.05	0	0.22	0
77	W	0.0817	0	0.04	0	0.04	0	0.22	0
72	M	0.0825	0	0.03	0	0.87	0	0.21	0
51	M	0.08	0	0.07	0	0.08	0	0.21	0
78	M	0.0777	0	0.05	0	0.07	0	0.21	0
68	W	0.0851	0	0.08	0	0.06	0	0.21	0
38	M	0.0786	0	0.04	0	0.05	0	0.21	0
79	W	0.0791	0	0.03	0	0.03	0	0.21	0
74	M	0.0823	0	0.03	0	0.03	0	0.21	0
53	W	0.0856	0	0.06	0	0.48	0	0.2	0
93	W	0.0811	0	0.04	0	0.3	0	0.2	0
74	W	0.0797	0	0.12	0	0.09	0	0.2	0
86	M	0.0808	0	0.03	0	0.05	0	0.2	0
70	M	0.0804	0	0.01	0	0.03	0	0.2	0
60	M	0.0795	0	0.09	0	0.12	0	0.19	0
72	W	0.0783	0	0.06	0	0.07	0	0.19	0
44	M	0.0798	0	0.44	0	0.06	0	0.19	0
31	M	0.0817	0	0.09	0	0.06	0	0.19	0
62	M	0.084	0	0.05	0	0.06	0	0.19	0
76	M	0.0819	0	0.03	0	0.03	0	0.19	0
37	M	0.0814	0	0.07	0	0.31	0	0.18	0
77	M	0.083	0	0.06	0	0.25	0	0.18	0
27	M	0.0814	0	0.06	0	0.13	0	0.18	0
70	W	0.0805	0	0.1	0	0.1	0	0.18	0
47	W	0.0794	0	0.02	0	0.07	0	0.18	0
82	W	0.0886	0	0.21	0	0.07	0	0.18	0
55	W	0.0757	0	0.05	0	0.03	0	0.18	0
72	M	0.076	0	0.02	0	0.03	0	0.18	0
70	M	0.0827	0	0.06	0	0.03	0	0.18	0
75	W	0.107	0	0.04	0	0.46	0	0.17	0
84	M	0.0775	0	0.05	0	0.13	0	0.17	0
96	W	0.0772	0	0.04	0	0.09	0	0.17	0
76	M	0.101	0	0.03	0	0.05	0	0.17	0
65	W	0.0797	0	0.05	0	0.04	0	0.17	0
55	M	0.0789	0	0.05	0	0.03	0	0.17	0
86	W	0.0857	0	0.09	0	1.83	1	0.16	0
50	W	0.0848	0	0.04	0	0.14	0	0.16	0
63	W	0.0797	0	0.04	0	0.08	0	0.16	0
34	W	0.0826	0	0.18	0	0.08	0	0.16	0
50	W	0.0796	0	0.08	0	0.07	0	0.16	0
71	W	0.0902	0	0.08	0	0.06	0	0.16	0
54	M	0.082	0	0.04	0	0.05	0	0.16	0
37	M	0.0807	0	0.06	0	0.21	0	0.15	0
71	M	0.081	0	0.09	0	0.12	0	0.15	0
61	M	0.077	0	0.04	0	0.05	0	0.15	0
78	M	0.0792	0	0.09	0	0.05	0	0.15	0
58	W	0.0783	0	0.07	0	0.04	0	0.15	0
67	M	0.0788	0	0.11	0	0.04	0	0.15	0
35	M	0.0816	0	0.05	0	0.04	0	0.15	0
81	W	0.0771	0	0.04	0	0.03	0	0.15	0
76	W	0.0843	0	0.06	0	0.03	0	0.15	0
64	M	0.0852	0	0.04	0	0.03	0	0.15	0
34	M	0.079	0	0.09	0	0.08	0	0.14	0
30	M	0.079	0	0.06	0	0.05	0	0.14	0
51	W	0.0876	0	0.05	0	0.05	0	0.14	0
55	M	0.0837	0	0.06	0	0.04	0	0.14	0
32	M	0.0771	0	0.03	0	0.03	0	0.14	0
77	M	0.103	0	0.08	0	0.14	0	0.13	0
24	M	0.0787	0	0.07	0	0.12	0	0.13	0
87	M	0.0807	0	0.04	0	0.09	0	0.13	0
30	M	0.0764	0	0.04	0	0.06	0	0.13	0
21	W	0.0805	0	0.05	0	0.04	0	0.13	0
64	W	0.0868	0	0.07	0	0.04	0	0.13	0
70	W	0.0793	0	0.02	0	0.03	0	0.13	0
70	M	0.0808	0	0.04	0	0.03	0	0.13	0
61	W	0.0809	0	0.03	0	0.03	0	0.13	0
93	W	0.0817	0	0.03	0	0.03	0	0.13	0
57	W	0.176	0	0.05	0	0.03	0	0.13	0
99	M	0.0814	0	0.05	0	1.62	1	0.12	0
49	W	0.0777	0	0.03	0	0.21	0	0.12	0
59	M	0.0761	0	0.03	0	0.13	0	0.11	0
29	W	0.0806	0	0.07	0	0.04	0	0.11	0
90	M	0.0801	0	0.03	0	0.03	0	0.11	0
67	M	0.082	0	0.04	0	0.03	0	0.11	0
58	M	0.0833	0	0.05	0	0.03	0	0.11	0
92	M	0.0839	0	0.03	0	0.03	0	0.11	0
41	W	0.0839	0	0.03	0	0.04	0	0.1	0
74	W	0.082	0	0.02	0	0.03	0	0.1	0
78	M	0.0823	0	0.02	0	0.03	0	0.1	0
59	M	0.0842	0	0.04	0	0.03	0	0.1	0
49	M	0.116	0	0.03	0	0.05	0	0.09	0
77	W	0.0798	0	0.05	0	0.04	0	0.09	0
58	M	0.0752	0	0.04	0	0.03	0	0.09	0
57	W	0.0844	0	0.03	0	0.03	0	0.09	0
65	M	0.0879	0	0.04	0	0.03	0	0.09	0
73	W	0.074	0	0.08	0	0.07	0	0.08	0
71	W	0.0873	0	0.06	0	0.07	0	0.08	0
87	W	0.0826	0	0.02	0	0.02	0	0.08	0
64	W	0.0942	0	0.13	0	0.06	0	0.07	0
43	W	0.0826	0	0.04	0	0.05	0	0.07	0
73	W	0.0821	0	0.04	0	0.03	0	0.07	0
68	W	0.0841	0	0.02	0	0.03	0	0.07	0
43	W	0.0823	0	0.04	0	0.05	0	0.06	0
42	M	0.0885	0	0.04	0	0.05	0	0.06	0
79	M	0.0779	0	0.03	0	0.03	0	0.05	0
75	M	0.0813	0	0.06	0	0.03	0	0.05	0
82	W	0.081	0	0.06	0	0.05	0	0.02	0

## Sheet: pre-COVID-19 cohort
age	sex	roche_ab_value	roche_ab_status	s_igg_value	s_igg_status	n_igg_value	n_igg_status	s_iga_value	s_iga_status
30	W	0.0781	0	0.26	0	0.75	0	3.38	1
23	M	0.0734	0	0.18	0	0.05	0	3.14	1
65	M	0.0806	0	0.26	0	0.22	0	2.83	1
31	M	0.0792	0	0.16	0	0.12	0	1.82	1
28	M	0.117	0	0.12	0	0.06	0	1.75	1
20	W	0.076	0	0.06	0	0.03	0	1.75	1
26	W	0.0787	0	0.14	0	0.12	0	1.69	1
21	M	0.0811	0	0.1	0	0.06	0	1.67	1
26	W	0.0776	0	0.14	0	0.1	0	1.6	1
22	M	0.0786	0	0.17	0	0.11	0	1.51	1
54	W	0.0787	0	0.2	0	0.08	0	1.36	1
25	M	0.0795	0	0.19	0	0.09	0	1.33	1
29	M	0.0774	0	0.08	0	0.05	0	1.32	1
21	W	0.0802	0	0.13	0	0.1	0	1.29	1
40	W	0.0757	0	0.38	0	0.48	0	1.28	1
53	M	0.0771	0	0.08	0	0.12	0	1.28	1
31	M	0.0803	0	0.16	0	0.21	0	1.17	1
28	M	0.0774	0	1.2	1	1.92	1	1.14	1
28	M	0.0753	0	0.13	0	0.1	0	1.13	1
30	M	0.0748	0	0.22	0	0.17	0	1.12	1
29	M	0.0789	0	0.31	0	0.15	0	1.07	0
34	M	0.079	0	0.25	0	0.39	0	0.98	0
21	W	0.0795	0	0.17	0	0.23	0	0.93	0
21	W	0.0781	0	0.12	0	0.1	0	0.91	0
33	M	0.0807	0	0.19	0	0.08	0	0.9	0
21	W	0.0725	0	0.16	0	0.06	0	0.9	0
20	W	0.0804	0	0.14	0	0.1	0	0.89	0
26	W	0.0778	0	0.06	0	0.06	0	0.88	0
21	M	0.0767	0	0.08	0	0.12	0	0.86	0
44	M	0.0757	0	0.05	0	0.05	0	0.85	0
51	M	0.0755	0	0.01	0	0.02	0	0.82	0
20	W	0.0744	0	0.11	0	0.09	0	0.81	0
31	W	0.0777	0	0.11	0	0.08	0	0.81	0
38	M	0.0803	0	0.07	0	0.31	0	0.79	0
45	M	0.0819	0	0.12	0	0.03	0	0.79	0
22	W	0.0791	0	0.09	0	0.05	0	0.77	0
38	W	0.0785	0	0.06	0	0.04	0	0.71	0
21	M	0.0796	0	0.11	0	0.08	0	0.7	0
30	W	0.0788	0	0.74	0	1.05	0	0.66	0
22	M	0.103	0	0.07	0	0.08	0	0.65	0
23	M	0.0786	0	0.06	0	0.06	0	0.65	0
27	M	0.0747	0	0.12	0	0.05	0	0.64	0
68	W	0.0777	0	0.08	0	0.26	0	0.61	0
23	M	0.0742	0	0.06	0	0.06	0	0.61	0
48	M	0.0796	0	0.08	0	0.05	0	0.6	0
21	W	0.086	0	0.03	0	0.12	0	0.59	0
46	M	0.0776	0	0.15	0	0.09	0	0.59	0
26	M	0.0792	0	0.06	0	0.07	0	0.59	0
30	W	0.0755	0	0.13	0	0.06	0	0.59	0
22	M	0.0786	0	0.06	0	0.16	0	0.58	0
27	W	0.0796	0	0.1	0	0.1	0	0.58	0
20	M	0.0801	0	0.1	0	0.05	0	0.58	0
24	W	0.0768	0	0.09	0	0.85	0	0.57	0
62	W	0.0814	0	0.06	0	0.04	0	0.57	0
44	W	0.0763	0	0.08	0	0.03	0	0.57	0
50	W	0.0798	0	0.06	0	0.68	0	0.56	0
64	W	0.0792	0	0.1	0	0.12	0	0.55	0
41	M	0.0827	0	0.18	0	0.2	0	0.54	0
40	W	0.0732	0	0.07	0	0.09	0	0.52	0
61	W	0.0841	0	0.08	0	0.05	0	0.52	0
37	W	0.0801	0	0.07	0	0.04	0	0.52	0
54	W	0.0784	0	0.02	0	0.02	0	0.52	0
23	W	0.0789	0	0.05	0	0.06	0	0.51	0
21	M	0.0804	0	0.08	0	0.05	0	0.51	0
21	M	0.0762	0	0.04	0	0.03	0	0.51	0
27	W	0.0773	0	0.1	0	0.09	0	0.5	0
29	M	0.0791	0	0.08	0	0.14	0	0.49	0
24	M	0.0792	0	0.05	0	0.09	0	0.49	0
20	M	0.0783	0	0.14	0	0.1	0	0.48	0
20	W	0.08	0	0.03	0	0.3	0	0.47	0
36	W	0.0772	0	0.1	0	0.13	0	0.47	0
53	W	0.0983	0	0.04	0	0.07	0	0.47	0
31	M	0.0789	0	0.08	0	0.06	0	0.47	0
27	W	0.0795	0	0.06	0	0.04	0	0.47	0
36	W	0.0782	0	0.04	0	0.02	0	0.47	0
22	W	0.0829	0	0.15	0	0.12	0	0.46	0
22	W	0.0785	0	0.09	0	0.07	0	0.46	0
21	W	0.0749	0	0.08	0	0.07	0	0.46	0
26	W	0.0796	0	0.09	0	0.06	0	0.46	0
36	M	0.0747	0	0.07	0	0.06	0	0.46	0
20	W	0.0766	0	0.21	0	0.04	0	0.46	0
30	W	0.0822	0	0.08	0	0.42	0	0.45	0
22	W	0.0772	0	0.12	0	0.09	0	0.45	0
21	W	0.0783	0	0.29	0	0.06	0	0.45	0
28	W	0.0791	0	0.1	0	0.06	0	0.45	0
25	W	0.0764	0	0.06	0	0.03	0	0.45	0
33	M	0.0867	0	0.15	0	1.22	1	0.44	0
48	M	0.0774	0	0.05	0	0.05	0	0.44	0
22	M	0.0822	0	0.05	0	0.05	0	0.43	0
43	M	0.0792	0	0.06	0	0.28	0	0.42	0
54	W	0.0771	0	0.04	0	0.04	0	0.42	0
52	W	0.0837	0	0.1	0	0.15	0	0.4	0
28	M	0.0788	0	0.09	0	0.07	0	0.4	0
49	M	0.0801	0	0.07	0	0.07	0	0.4	0
21	M	0.0802	0	0.06	0	0.09	0	0.39	0
24	W	0.0791	0	0.38	0	0.07	0	0.39	0
55	W	0.0756	0	0.06	0	0.04	0	0.39	0
26	W	0.934	0	0.08	0	0.15	0	0.38	0
58	M	0.0929	0	0.06	0	0.15	0	0.38	0
38	W	0.0895	0	0.06	0	0.05	0	0.37	0
20	W	0.0746	0	0.04	0	0.05	0	0.37	0
37	W	0.0778	0	0.02	0	0.02	0	0.37	0
21	W	0.0778	0	0.05	0	0.44	0	0.36	0
25	W	0.0781	0	0.08	0	0.17	0	0.36	0
31	W	0.0783	0	0.1	0	0.14	0	0.36	0
36	W	0.0772	0	0.06	0	0.06	0	0.35	0
29	M	0.0722	0	0.04	0	0.05	0	0.35	0
21	M	0.0765	0	0.05	0	0.04	0	0.35	0
22	W	0.085	0	0.07	0	0.03	0	0.35	0
63	M	0.0739	0	0.07	0	0.1	0	0.34	0
29	M	0.0787	0	0.06	0	0.05	0	0.34	0
20	M	0.0806	0	0.06	0	0.04	0	0.34	0
19	W	0.0763	0	0.05	0	0.04	0	0.34	0
51	W	0.0767	0	0.04	0	0.04	0	0.34	0
19	W	0.0807	0	0.08	0	0.43	0	0.33	0
50	W	0.0762	0	0.06	0	0.11	0	0.33	0
43	W	0.0797	0	0.05	0	0.1	0	0.33	0
38	W	0.079	0	0.17	0	0.09	0	0.33	0
21	W	0.0786	0	0.08	0	0.08	0	0.33	0
29	W	0.0775	0	0.07	0	0.04	0	0.33	0
41	W	0.0787	0	0.04	0	0.04	0	0.33	0
31	W	0.0782	0	0.07	0	0.05	0	0.32	0
20	M	0.0775	0	0.06	0	0.05	0	0.32	0
22	M	0.0775	0	0.1	0	0.12	0	0.31	0
22	W	0.0793	0	0.09	0	0.1	0	0.31	0
50	W	0.0773	0	0.07	0	0.09	0	0.31	0
22	W	0.0792	0	0.13	0	0.07	0	0.31	0
37	M	0.078	0	0.08	0	0.05	0	0.31	0
28	W	0.0735	0	0.07	0	0.05	0	0.31	0
21	W	0.0816	0	0.06	0	0.05	0	0.31	0
29	W	0.0812	0	0.03	0	0.03	0	0.31	0
20	M	0.078	0	0.14	0	0.52	0	0.3	0
31	W	0.0791	0	0.87	0	0.09	0	0.3	0
28	M	0.0782	0	0.07	0	0.06	0	0.3	0
24	M	0.0846	0	0.05	0	0.04	0	0.3	0
20	W	0.0745	0	0.11	0	0.03	0	0.3	0
78	M	0.0782	0	0.02	0	0.02	0	0.3	0
20	M	0.0824	0	0.08	0	0.2	0	0.29	0
53	M	0.0769	0	1.46	1	0.04	0	0.29	0
20	W	0.08	0	0.44	0	0.04	0	0.29	0
57	W	0.0798	0	0.01	0	0.01	0	0.29	0
26	W	0.0824	0	0.5	0	0.96	0	0.28	0
32	W	0.075	0	0.1	0	0.08	0	0.28	0
22	M	0.0754	0	0.04	0	0.08	0	0.28	0
51	W	0.0769	0	0.05	0	0.06	0	0.28	0
20	W	0.0794	0	0.03	0	0.05	0	0.28	0
20	W	0.0788	0	0.08	0	0.08	0	0.27	0
23	W	0.0783	0	0.03	0	0.07	0	0.27	0
31	W	0.0801	0	0.06	0	0.06	0	0.27	0
20	W	0.0741	0	0.04	0	0.04	0	0.27	0
42	M	0.0809	0	0.11	0	0.08	0	0.26	0
21	W	0.0751	0	0.07	0	0.05	0	0.26	0
46	M	0.0805	0	0.1	0	0.51	0	0.25	0
43	M	0.078	0	0.13	0	0.11	0	0.25	0
27	W	0.0816	0	0.08	0	0.07	0	0.25	0
31	W	0.0793	0	0.05	0	0.06	0	0.25	0
34	M	0.08	0	0.06	0	0.05	0	0.25	0
24	W	0.082	0	0.05	0	0.05	0	0.25	0
19	W	0.0821	0	0.06	0	0.04	0	0.25	0
71	W	0.081	0	0.05	0	0.04	0	0.25	0
45	M	0.0845	0	0.02	0	0.34	0	0.24	0
51	M	0.118	0	0.05	0	0.22	0	0.24	0
30	M	0.0746	0	0.11	0	0.12	0	0.24	0
22	W	0.0772	0	0.04	0	0.04	0	0.24	0
20	W	0.0782	0	0.06	0	0.03	0	0.24	0
22	W	0.0779	0	0.07	0	0.1	0	0.23	0
19	W	0.0799	0	0.07	0	0.04	0	0.23	0
30	W	0.0757	0	0.05	0	0.03	0	0.23	0
50	M	0.0754	0	0.1	0	0.31	0	0.22	0
21	W	0.0756	0	0.15	0	0.12	0	0.22	0
30	W	0.0794	0	0.06	0	0.11	0	0.22	0
28	W	0.0792	0	0.07	0	0.07	0	0.22	0
25	M	0.0908	0	0.06	0	0.05	0	0.22	0
21	W	0.0782	0	0.06	0	0.05	0	0.22	0
22	W	0.0836	0	0.07	0	0.02	0	0.22	0
20	M	0.079	0	0.03	0	0.02	0	0.22	0
21	W	0.0791	0	0.25	0	0.26	0	0.21	0
21	W	0.0809	0	0.1	0	0.16	0	0.21	0
21	W	0.0832	0	0.07	0	0.11	0	0.21	0
27	M	0.0769	0	0.03	0	0.08	0	0.21	0
22	W	0.0809	0	0.13	0	0.07	0	0.21	0
29	W	0.0806	0	0.06	0	0.05	0	0.21	0
41	W	0.0775	0	0.05	0	0.05	0	0.21	0
27	W	0.0787	0	0.06	0	0.04	0	0.21	0
22	W	0.0795	0	0.14	0	0.56	0	0.2	0
50	W	0.0735	0	0.03	0	0.19	0	0.2	0
27	W	0.0775	0	0.04	0	0.09	0	0.2	0
21	W	0.0784	0	0.1	0	0.08	0	0.2	0
26	M	0.0805	0	0.07	0	0.04	0	0.2	0
54	W	0.0791	0	0.01	0	0.02	0	0.2	0
26	W	0.0769	0	0.09	0	0.22	0	0.19	0
26	W	0.0798	0	0.05	0	0.09	0	0.19	0
21	M	0.0761	0	0.12	0	0.07	0	0.19	0
25	M	0.0742	0	0.05	0	0.05	0	0.19	0
29	W	0.0772	0	0.06	0	0.04	0	0.19	0
19	M	0.0772	0	0.05	0	0.04	0	0.19	0
23	W	0.0782	0	0.05	0	0.03	0	0.19	0
26	M	0.0776	0	0.05	0	0.03	0	0.19	0
19	W	0.096	0	0.1	0	0.14	0	0.18	0
20	W	0.0771	0	0.1	0	0.1	0	0.18	0
50	W	0.076	0	0.04	0	0.1	0	0.18	0
30	M	0.097	0	0.04	0	0.03	0	0.18	0
20	W	0.0746	0	0.08	0	0.08	0	0.17	0
35	W	0.0822	0	0.04	0	0.05	0	0.17	0
39	W	0.08	0	0.03	0	0.21	0	0.16	0
30	W	0.0786	0	0.09	0	0.06	0	0.16	0
28	M	0.0775	0	0.06	0	0.06	0	0.16	0
42	M	0.0738	0	0.04	0	0.05	0	0.16	0
22	W	0.0771	0	0.05	0	0.04	0	0.16	0
23	W	0.0769	0	0.05	0	0.04	0	0.16	0
21	W	0.0784	0	0.06	0	0.11	0	0.15	0
29	M	0.0768	0	0.07	0	0.05	0	0.15	0
21	M	0.0791	0	0.04	0	0.04	0	0.15	0
40	W	0.0789	0	0.03	0	0.04	0	0.15	0
21	M	0.0812	0	0.08	0	0.12	0	0.14	0
31	M	0.0757	0	0.06	0	0.12	0	0.14	0
18	W	0.0806	0	0.08	0	0.07	0	0.14	0
29	W	0.0784	0	0.06	0	0.04	0	0.14	0
30	M	0.0802	0	0.05	0	0.03	0	0.14	0
29	W	0.0774	0	0.06	0	0.11	0	0.13	0
22	M	0.073	0	0.06	0	0.04	0	0.13	0
26	W	0.0762	0	0.05	0	0.02	0	0.13	0
25	M	0.0786	0	0.06	0	0.12	0	0.12	0
24	W	0.0798	0	0.05	0	0.06	0	0.12	0
27	W	0.0747	0	0.1	0	0.04	0	0.12	0
20	W	0.0796	0	0.05	0	0.04	0	0.12	0
53	M	0.0745	0	0.05	0	0.04	0	0.12	0
21	W	0.0814	0	0.03	0	0.02	0	0.12	0
54	W	0.076	0	0.09	0	0.07	0	0.11	0
20	W	0.0768	0	0.05	0	0.06	0	0.11	0
58	W	0.0758	0	0.07	0	0.05	0	0.11	0
23	M	0.107	0	0.05	0	0.02	0	0.11	0
60	W	0.0781	0	0.03	0	0.02	0	0.11	0
24	M	0.0768	0	0.04	0	0.01	0	0.11	0
20	M	0.0765	0	0.06	0	0.04	0	0.09	0
52	W	0.0777	0	0.04	0	0.03	0	0.09	0
21	W	0.0764	0	0.04	0	0.02	0	0.09	0
19	W	0.0798	0	0.08	0	0.1	0	0.06	0
